# Supplementary material for: Structural Dynamics of C2F4I2 in Cyclohexane Studied via Time-Resolved X-ray Liquidography
Source: Int J Mol Sci. 2021 Sep 10;22(18):9793. doi: 10.3390/ijms22189793 (PMC8469616; doi:10.3390/ijms22189793)
Supplement: Supplementary file 1 [file ijms-22-09793-s001.zip]

Archive with 1 entries (1 files):
- C2F4I2 SI_revised_Ihee.pdf
